# Supplementary material for: Plasma and serum concentrations of VEGF-A121, but not of VEGF-A165, increase post-bevacizumab administration
Source: PLoS One. 2024 Dec 19;19(12):e0316035. doi: 10.1371/journal.pone.0316035 (PMC11658504; doi:10.1371/journal.pone.0316035)
Supplement: S1 File — All calculated data is based on the numbers in this file. (XLSX) [file pone.0316035.s003.xlsx]

## Sheet: Sheet1
Fig.1
a				b				c				d				e				f
	Plasma VEGF-A121				Plasma VEGF-A165				Plasma VEGF-A				Serum VEGF-A121				Serum VEGF-A165				Serum VEGF-A
	Pre	Post			Pre	Post			Pre	Post			Pre	Post			Pre	Post			Pre	Post
No.1	52.3108	840.354		No.1	12.2093	9.86983		No.1	10.0222	149.816		No.1	306.391	1128.11		No.1	115.367	22.7249		No.1	441.054	150.975
No.2	160.815	1063.47		No.2	9.86983	9.86983		No.2	6.24923	221.13		No.2	290.908	1534.14		No.2	4.0169	16.8853		No.2	117.063	221.73
No.3	76.2032	705.017		No.3	9.86983	7.52939		No.3	12.1815	180.752		No.3	572.246	961.509		No.3	194.162	33.2209		No.3	776.357	191.956
No.4	58.7993	920.101		No.4	6.3588	11.0397		No.4	1.40935	181.34		No.4	109.226	1203.62		No.4	11.0397	0		No.4	28.9999	193.138
No.5	111.274	997.923		No.5	0.633159	3.96451		No.5	7.32645	207.386		No.5	386.404	1255.51		No.5	102.46	16.1518		No.5	347.678	224.731
No.6	60.3437	881.076		No.6	6.18361	6.18361		No.6	0	155.618		No.6	87.0079	1137.26		No.6	13.9392	12.8323		No.6	0	169.023
No.7	47.5569	830.859		No.7	1.74397	0.633159		No.7	0.335503	158.524		No.7	502.438	1050.07		No.7	152.862	15.0457		No.7	677.784	171.364
No.8	108.966	778.763		No.8	0	0		No.8	14.8841	115.923		No.8	1151.35	1002.86		No.8	518.607	44.7889		No.8	2010.03	164.35
No.9	47.6578	844.055		No.9	6.14644	7.42115		No.9	13.8026	137.112		No.9	95.992	1259.41		No.9	33.9705	13.7803		No.9	77	149.816
No.10	84.5902	798.723		No.10	6.14644	9.96769		No.10	5.17263	135.385		No.10	246.908	1099.4		No.10	61.3433	0		No.10	194.914	145.765
No.11	259.048	1106.26		No.11	8.6949	8.6949		No.11	0	227.736		No.11	1635.93	1521.73		No.11	517.101	45.2223		No.11	1800.91	219.332
No.12	74	1200		No.12	9	11		No.12	8.94341	119.915		No.12	196	1519		No.12	34	25		No.12	123.914	160.271
Fig.2
a				b				c
	VEGF-A 121				VEGF-A 165				VEGF-A
	Pre	Post			Pre	Post			Pre	Post
No.1	0.537337	0.458856		No.1	0.405219	0.417162		No.1	0.929878	0.375831
No.2	0.41464	0.34355		No.2	0.377593	0.40518		No.2	0.578645	0.205101
No.3	0.887245	0.872668		No.3	0.49494	0.784924		No.3	1.62138	1.16336
No.4	0.826994	0.516777		No.4	0.884827	0.441193		No.4	0.719771	0.620139
No.5	0.857552	0.759873		No.5	0.619137	0.796267		No.5	1.11575	0.779933
No.6	0.262125	0.219616		No.6	0.228263	0.228263		No.6	0.366219	0.231734
No.7	0.856926	0.870509		No.7	0.460614	0.539104		No.7	1.30664
No.8	1.1992	1.52257		No.8	0.643021	0.772008		No.8	2.03722	2.59242
No.9	0.0808074	0.0992552		No.9	0.142206	0.141234		No.9	0.087191	0.073554
No.10	0.290885	0.566163		No.10	0.204554	0.19724		No.10	0.43646	0.483931
No.11		1.1331		No.11		0.42821		No.11		1.71658
No.12				No.12				No.12	0.438031	1.70361
Fig.3
	a						b						c						d
	rh VEGF-A121 100 ng/mL						rh VEGF-A165 100 ng/mL						culture medium						culture medium
	(-)	Bmab 1 μg/mL	Bmab 10 μg/mL	Bmab 100 μg/mL			(-)	Bmab 1 μg/mL	Bmab 10 μg/mL	Bmab 100 μg/mL			(-)	Bmab 1 μg/mL	Bmab 10 μg/mL	Bmab 100 μg/mL			(-)	Bmab 1 μg/mL	Bmab 10 μg/mL	Bmab 100 μg/mL
	101001	26620.4	2008.78	939.371			95928.8	4925.38	2561.14	1268.41			66838.5	9774.01	1931.68	985.194			43535.9	1177.74	535.818	155.905
	91904.2	29080.8	1518.89	808.759			80743	5136.98	2193.36	1506.18			109990	10330.8	2191.51	1032.7			66874.5	1105.15	494.537	192.456
	86028.1	17080	1511.43	970.742			92515.6	4582.22	2042.55	1313.45			75350	17427.6	2162.63	1136.33			44179.1	1196.78	458.895	240.362
Fig.4
a				b				c				d
	rh 1000pg/mL				rh 1000pg/mL				rh 10000pg/mL				rh 10000pg/mL
	ΔVEGF-A121 (pg/mL)				ΔVEGF-A165 (pg/mL)				ΔVEGF-A121 (pg/mL)				ΔVEGF-A165 (pg/mL)
	Pre	Post			Pre	Post			Pre	Post			Pre	Post
No.1	699.256	9.09376		No.1	785.164	41.8633		No.1	5000.02	50.2115		No.1	3386.44	427.268
No.2	671.977	21.025		No.2	760.287	28.8296		No.2	3531.39	92.0021		No.2	3498.33	376.421
No.3	570.772	0		No.3	674.409	30.8343		No.3	5379.38	77.1084		No.3	2480.96	274.608
No.4	621.206	14.2772		No.4	555.574	38.9103		No.4	2629.89	190.133		No.4	1339.86	410.686
No.5	619.578	0		No.5	703.418	42.2515		No.5	3861.06	0		No.5	3496.05	384.991
No.6	695.824	0		No.6	407.116	39.8576		No.6	5280.23	144.985		No.6	2112.61	448.394
No.7	640.552	29.9745		No.7	658.543	23.0378		No.7	6542.89	7.80135		No.7	5924.67	215.965
No.8	638.718	48.4558		No.8	689.059	54.7373		No.8	6947.61	324.261		No.8	3717.27	732.993
No.9	645.035	4.9043		No.9	756.31	30.6672		No.9	6427.66	90.3249		No.9	4303.26	455.214
No.10	726.986	4.67108		No.10	702.9	44.2034		No.10	3358.74	127.022		No.10	2039.27	469.202
No.11	630.106	47.3199		No.11	688.303	37.919		No.11	2933.23	24.0948		No.11	2082.63	305.908
No.12	697.427	0		No.12	663.026			No.12	3598.91	26.4997		No.12	3065.71
Fig.5
a				b				c						d					e
	Pre Serum				Pre Serum				Post Serum						Post Serum
	(-)	+2 μg/mL			(-)	+2 μg/mL			(-)	+2 μg/mL	+20 μg/mL	+200 μg/mL			(-)	+2 μg/mL	+20 μg/mL			+2 μg/mL	+2 μg/mL	+20 μg/mL	+200 μg/mL
No.1	222.054	50.7707		No.1	71.2993	5.76419		No.1	802.473	765.86		518.59		No.1	6.36068	5.39142			No.1	-77.1359	-4.56251		-35.3761
No.2	205.026	33.9848		No.2	21.5958	3.00634		No.2	942.378	889.608		561.614		No.2	8.97119	10.3143			No.2	-83.4242	-5.59966		-40.4046
No.3	393.824	73.7095		No.3	111.703	6.28611		No.3	610.393	622.523		412.639		No.3	8.59817	8.97119			No.3	-81.2836	1.98731		-32.3978
No.4	80.2548	15.1085		No.4	1.1438	0		No.4	760.018	740.114		575.208		No.4	1.29278	4.04967			No.4	-81.1744	-2.61896		-24.3166
No.5	278.422	62.5714		No.5	60.8783	3.82608		No.5	879.104	892.553		541.916		No.5	6.21155	5.39142			No.5	-77.5264	1.52993		-38.3559
No.6	70.0245	8.5902		No.6	0	1.1438		No.6	774.572	589.366		515.13		No.6	10.6128	5.01867			No.6	-87.7326	-23.9107		-33.4949
No.7	345.282	19.8086		No.7	99.5881	2.18674		No.7	737.683		712.397	481.966		No.7	6.58438		6.28611		No.7	-94.2631		-3.42781	-34.6649
No.8	889.187	48.898		No.8	353.827	14.1217		No.8	624.353		506.854	420.699		No.8	28.0329		17.5584		No.8	-94.5008		-18.8193	-32.6185
No.9	70.0245	13.9864		No.9	17.3342	2.7828		No.9	729.864		663.8	591.642		No.9	3.75155		3.30441		No.9	-80.0264		-9.05152	-18.9381
No.10	184.118	8.99687		No.10	37.1794	1.51625		No.10	741.059		625.53	459.491		No.10	13.0015		16.2133		No.10	-95.1135		-15.5897	-37.9953
No.11	898.311	51.2913		No.11	369.866	13.5989		No.11	816.085		783.851	601.11		No.11	13.7483		12.4042		No.11	-94.2903		-3.94994	-26.3422
No.12	133.969	6.45673		No.12	19.801	0		No.12	869.324		764.909	738.639		No.12	11.807		9.7173		No.12	-95.1804		-12.0111	-15.033
Fig.6
a				b				c				d				e
	(-)	IP			(-)	IP			(-)	IP			(-)	IP			Pre	Post
No.1	232.661	201.461		No.1	81.2667	59.4854		No.1	872.018	116.646		No.1	18.7364	3.19193		No.1	-13.4099	-86.6234
No.2	201.408	144.996		No.2	22.4074	7.96057		No.2	1211.76	157.952		No.2	5.56985	0.989959		No.2	-28.0089	-86.9651
No.3	371.935	354.947		No.3	134.439	106.681		No.3	798.641	498.867		No.3	34.5555	12.7261		No.3	-4.56741	-37.5355
No.4	72.6564	58.3581		No.4	13.9009	0		No.4	1022.89	364.563		No.4	11.5777	3.92577		No.4	-19.6793	-64.3597
No.5	293.118	236.406		No.5	71.9281	48.9171		No.5	1252.74	758.099		No.5	12.5459	5.02639		No.5	-19.3476	-39.4848
No.6	54.8338	39.9162		No.6	0	0		No.6	983.065	49.5428		No.6	8.67186	35.0465		No.6	-27.2052	-94.9604
No.7	348.586	295.812		No.7	116.156	75.492		No.7	917.203	28.6718		No.7	11.3841	0.622901		No.7	-15.1394	-96.874
No.8	920.138	891.538		No.8	417.217	316.097		No.8	883.191	436.884		No.8	33.9779	0		No.8	-3.10813	-50.5335
No.9	83.4327	79.9593		No.9	21.2485	37.9687		No.9	835.095	46.8698		No.9	14.0944	0		No.9	-4.16316	-94.3875
No.10	216.637	148.7		No.10	39.5583	89.6516		No.10	869.845	142.615		No.10	6.15167	4.29266		No.10	-31.36	-83.6046
No.11	1119.45	1070.91		No.11	419.558	315.743		No.11	1118.05	109.745		No.11	24.9172	0		No.11	-4.33667	-90.1843
No.12	155.547	112.134		No.12	4.79396	19.6856		No.12	1388.24	79.9593		No.12	36.0955	0.255824		No.12	-27.9097	-94.2402
